# Supplementary material for: Pharmacophore-based discovery of 2-(phenylamino)aceto-hydrazides as potent eosinophil peroxidase (EPO) inhibitors
Source: J Enzyme Inhib Med Chem. 2018 Oct 4;33(1):1529–36. doi: 10.1080/14756366.2018.1512598 (PMC6179059; doi:10.1080/14756366.2018.1512598)
Supplement: Supplemental Material [file IENZ_A_1512598_SM8200.zip]

Archive with 2 entries (2 files):
- IENZ_1512598_Supplementary Materials/Supplemental Information A_marked.pdf
- IENZ_1512598_Supplementary Materials/Supplemental Information B_marked.pdf
